# Supplementary material for: Virtual Screening of Different Subclasses of Lignans with Anticancer Potential and Based on Genetic Profile
Source: Molecules. 2023 Aug 11;28(16):6011. doi: 10.3390/molecules28166011 (PMC10459202; doi:10.3390/molecules28166011)
Supplement: Supplementary file 1 [file molecules-28-06011-s001.zip]

Archive with 1 entries (1 files):
- molecules-2471996-supplementary.pdf
